# Supplementary material for: A Literature Review of Concrete Ability to Sustain Strength after Fire Exposure Based on the Heat Accumulation Factor
Source: Materials (Basel). 2021 Aug 21;14(16):4719. doi: 10.3390/ma14164719 (PMC8400415; doi:10.3390/ma14164719)
Supplement: Supplementary file 1 [file materials-14-04719-s001.zip]

Archive with 1 entries (1 files):
- materials-1329518-supplementary.xlsx
