# Supplementary material for: A Literature Review of Concrete Ability to Sustain Strength after Fire Exposure Based on the Heat Accumulation Factor
Source: Materials (Basel). 2021 Aug 21;14(16):4719. doi: 10.3390/ma14164719 (PMC8400415; doi:10.3390/ma14164719)
Supplement: Supplementary file 1 [file materials-14-04719-s001.zip › materials-1329518-supplementary.xlsx]

## Sheet: Comparision Table
												Composition
Author	Title	Citation	Sample type	Sample size	Concrete strength	Temp. Range	Heating time	Heating rate	Cooling regime	Re-curing regime	Re-curing time	Type of aggregates	Cement type	w/c	Additives	Fibres	Porosity	Age of concrete at exposure	Load level at exposure
Toumi	Coupled Effect of High Temperature and Heating Time on the Residual Strength of Normal and High-Strength Concretes	24	Cubic	100mm	NSC, HSC	300-700℃	3-9 h	10 ℃/min	NA	NA	NA	Limestone	CEM I	0,5 0,4	Silica fume	PP	NA	28 days	0
Yang	Evaluating residual compressive strength of concrete at elevated temperatures using ultrasonic pulse velocity	25	Cylindrical	D 100mm, H 200mm	NSC	400-600℃	0-2h	2,5 ℃/min	Air cooling	NA	7-180 days	NA	CEM I	0,58 0,68	-	-	NA	90 days	0
Phan	Effects of elevated temperature exposure on heating characteristics, spailing, and residual properties of high performance concrete	26	Cylindrical	D 100mm, H 200mm	NSC, HSC	100-450℃	5h 30min	5 ℃/min	NA	NA	NA	Limestone	CEM I	0,22 0,33 0,57	Silica fume	-	NA	200+ days	0
Netinger	The effect of high temperatures on the mechanical properties of concrete made with different types of aggregates	27	Beam	40x40x160mm	NSC	200-1000℃	1h 30min	-	NA	NA	NA	Steel slag Diabase Brick waste	CEM I	0.5	-	-	NA	28 days	0
Hager	The influence of aggregate type on the physical and mechanical properties of high-performance concrete subjected to high temperature	28	Cubic Cylindrical	Cubic: 150mm Cyl.: D 100mm, H 200mm	HSC	200-1000℃	3h	0,5 ℃/min	NA	NA	NA	Crushed basalt Granite Crushed dolomite Riverbed gravel	CEM I	0.3	-	-	1,4 - 2%	90 days	0
Krzemień	Post-fire assessment of mechanical properties of concrete with the use of the impact-echo method	29	Cubic	150mm	NSC	200-1000℃	3h	0,5 ℃/min	Air cooling	NA	NA	Riverbed gravel	CEM I	0.6	-	-	NA	120 days	0
Xiao	On residual strength of high-performance concrete with and without polypropylene fibres at elevated temperatures	30	Cubic	100mm	HSC	100-900℃	3h	ISO-834	Air cooling	NA	NA	NA	CEM I	NA	Silica fume	PP	NA	NA	0
Chan	Residual strength and pore structure of high-strength concrete and normal strength concrete after exposure to high temperatures	31	Cubic	100mm	NSC, HSC	400-1200℃	1h	BS476:Part20:1987	Air cooling	NA	NA	Crushed granite	CEM I	0,6 0,35 0,28	-	-	0,5-1,7%	90 days	0
Tolentino	Effects of High Temperature on the Residual Performance of Portland Cement Concretes	32	Cylindrical	D 100mm, H 200mm	NSC, HSC	600℃	2h	0,5 ℃/min	Air cooling	Air re-curing	42-56 days	Basalt	CEM I CEM III	0,42 0,28	Silica fume	-	NA	NA	0
Xiao	Residual compressive behaviour of pre-heated high-performance concrete with blast–furnace–slag	34	Cubic	100mm	HSC	200-800℃	2-3h	25 ℃/min	Air cooling	Air re-curing	15 days	NA	NA	0.68	-	-	NA	150 days	0
Pertiwi	Analysis Residual Strength of Post Fire Concrete	38	Cubic	150mm	NSC	400-600℃	3-9h	NA	NA	NA	NA	NA	NA	NA	NA	-	NA	28 days	0
Wu	Residual compressive strength and freeze–thaw resistance of ordinary concrete after high temperature	39	Cylindrical	D 100mm, H 200mm	NSC	100-600℃	1-6h	5 ℃/min	Air cooling	Water re-curing	28 days	Limestone	CEM I	0.43	Fly ash	-	NA	28 days	0
Mohamedbhai	Effect of exposure time and rates of heating -and cooling on residual strength of heated concrete	40	Cubic	100mm	NSC	200-800℃	1-4h	-	Air cooling	NA	14 days	Crushed Basalt	CEM I	0.7	NA	-	NA	84 days	0
Annerel	Approaches for the assessment of the residual strength of concrete exposed to fire	41	Cubic	150mm	HSC	100-800℃	12h 30min 60h	3,5 ℃/min 10 ℃/min 20 ℃/min	Air cooling Water cooling	Water re-curing	7-56 days	Limestone	CEM I	0,48 0,47	-	-	NA	120 days	0
Kowalski	The effects of the cooling rate on the residual properties of heated-up concrete	42	Cylindrical	D 100mm, H 200mm	NSC	330-550℃	3-5h	5 ℃/min	Air cooling Water cooling	NA	NA	NA	CEM II	0.45	-	-	NA	130 days	0
Peng	Effect of thermal shock due to rapid cooling on residual mechanical properties of fiber concrete exposed to high temperatures	43	Cubic	100mm	HSC	200-800℃	1h	ISO-834	Air cooling Water cooling	NA	NA	Limestone	CEM I	0.26	SF	PP Steel	NA	56 days	0
Yang	Residual cube strength of coarse RCA concrete after exposure to elevated temperatures	44	Cubic	100mm	NSC	200-800℃	3h	10 ℃/min	Air cooling Water cooling	NA	NA	Recycled Concrete Aggregate	CEM I	0,31 0,45	-	-	NA	90 days 120 days	0
Husem	The effects of high temperature on compressive and flexural strengths of ordinary and high-performance concrete	45	Beam	40x40x160mm	NSC, HSC	200-1000℃	1h	-	Air cooling Water cooling	NA	NA	Limestone	CEM I	0,3 0,5	SF	-	NA	28 days	0
Mendes	Effects of slag and cooling method on the progressive deterioration of concrete after exposure to elevated temperatures as in a fire event	46	Cylindrical	D 100mm, H 200mm	NSC	400-800℃	1h	6,25 ℃/min	Air cooling Water cooling	NA	1 day	Basalt	CEM I	0.63	Slag	-	NA	90 days	0
Bingol	Effect of elevated temperatures and cooling regimes on normal strength concrete	47	Cylindrical	D 100mm, H 200mm	NSC	100-700℃	3h	12-20 ℃/min	Air cooling Water cooling	NA	NA	NA	CEM I	0,63 0,49	-	-	NA	28 days	0
Li	Effects of cement dosage and cooling regimes on the compressive strength of concrete after post-fire-curing from 800℃	48	Cubic	100mm	HSC	100-800℃	0	20 ℃/min	Air cooling	Water re-curing	30 days	NA	CEM II	0.3	-	-	NA	90 days	0
Luo	Effect of heating and cooling regimes on residual strength and microstructure of normal strength and high-performance concrete	49	Cubic	100mm	NSC, HSC	800-1100℃	1h	5-7 ℃/min	Air cooling Water cooling	Water re-curing	30 days	NA	CEM I	0,8 0,49	SF	PP Steel	6,5-17,9%	90 days	0
Shaikh	Effect of cooling methods on residual compressive strength and cracking behavior of fly ash concretes exposed at elevated temperatures	50	Cylindrical	D 100mm, H 200mm	NSC	200-800℃	2h	8 ℃/min	Air cooling Water cooling	Air re-curing	1 day	Crushed granite	CEM I	0.45	Fly ash	-	NA	56 days	0
Wang	Effect of elevated temperatures and cooling methods on strength of concrete made with coarse and fine recycled concrete aggregates	51	Cubic	100mm	NSC	200-800℃	3h	12 ℃/min	Air cooling Water cooling	NA	NA	Recycled Concrete Aggregate	CEM I	0.45	-	-	NA	130-142 days	0
Li	Effects of heating/cooling on recovery of strength and carbonation resistance of fire-damaged concrete	52	Cylindrical	D 100mm, H 200mm	NSC	150-750℃	2h 30min	5 ℃/min	Air cooling Water cooling	Air re-curing	30-90 days	NA	CEM I	0,55 0,5 0,35	-	PP	NA	90 days	0
Karakoç	Effect of cooling regimes on compressive strength of concrete with lightweight aggregate exposed to high temperature	53	Cylindrical	D 100mm, H 200mm	NSC	700℃	1h	12-20 ℃/min	Air cooling Water cooling	NA	NA	Expanded perlite Pumice	CEM I	0,35 0,3 0,25	SF	-	NA	1 year	0
Papayianni	Residual mechanical properties of heated concrete incorporating different pozzolanic materials	61	Cylindrical	D 150mm, H 300mm	NSC	200-800℃	3h	NA	Air cooling	NA	1-90 days	Limestone	CEM I	0.65	Pozzolana Fly ash	-	NA	180 days	0
Poon	Strength and durability recovery of fire-damaged concrete after post-fire-curing	62	Cubic	100mm	NSC, HSC	600-800℃	1h	2,5 ℃/min	Air cooling	Air re-curing Water re-curing	7-56 days	Siliceous	CEM I	0,5 0,3	Fly ash SF	-	6,69-9,52%	60 days	0
Souza	Assessment of the influence of the type of aggregates and rehydration on concrete submitted to high temperatures	63	Cylindrical	D 100mm, H 200mm	NSC	300-600℃	2h 2h 40min	ISO-834	Air cooling	Air re-curing Water re-curing	28-112 days	Expanded clay Basalt Limestone	CEM I	0.57	-	-	NA	100 days	0
Lin	The effect of post-fire-curing on strength–velocity relationship for nondestructive assessment of fire-damaged concrete strength	64	NA	NA	NSC	400-1000℃	2h	2,5 ℃/min	NA	Air re-curing Water re-curing	7-180 days	NA	CEM I	0,68 0,58	-	-	NA	90 days	0
Mirmomeni	Effect of post-fire curing on resiudal mechanical properties of fire-damaged self-compacting concrete	65	Cylindrical	D 40mm, H 40mm	NSC	300-600℃	15min 2h	NA	Air cooling Water cooling	Water re-curing	2-28 days	NA	CEM I	0.53	-	-	NA	28 days	0
Horiguchi	Recovery behavior of hybrid fiber reinforced high strength concrete after fire exposure	66	NA	NA	HSC	200-400℃	2h	10 ℃/min	NA	Air re-curing Water re-curing	90-180 days	Riverbed gravel	CEM I	0.3	Air entraining agent Bubble cutter agent	PP Steel	NA	NA	0
Park	Effects of post-fire curing conditions on the restoration of material properties of fire-damaged concrete	67	Cylindrical	D 100mm, H 25mm	NSC	300-700℃	1h	NA	Water cooling	Air re-curing Water re-curing	7-30 days	NA	CEM I	0.5	-	-	NA	28 days	0
Savva	Influence of elevated temperatures on the mechanical properties of blended cement concretes prepared with limestone and siliceous aggregates	71	Cubic	150mm	NSC	100-750℃	2h	2,5 ℃/min	Air cooling	NA	NA	Limestone Siliceous	CEM I	0.6	Pozzolana Fly ash	-	NA	3 years	0
Al-Jabri	Effect of aggregate and water to cement ratio on concrete properties at elevated temperature	72	Cubic	150mm	NSC	200-1000℃	NA	NA	NA	NA	NA	Crushed Wadi	CEM I	0,7 0,5	-	-	NA	28 days	0
Lo Monte	Thermo-mechanical behavior of baritic concrete exposed to high temperature	73	Cylindrical	D 100mm, H 200mm	NSC	105-750℃	2h	1 ℃/min	Air cooling	NA	NA	Baryte	CEM II	NA	-	-	13,5-16,6%	3 years	0
Sakr	Effect of high temperature or fire on heavy weight concrete properties	74	Cylindrical	D 150mm, H 300mm	NSC	250-950℃	1-3h	10 ℃/min	Air cooling	NA	NA	Baryte Ilmenite	NA	0.4	-	-	NA	NA	0
Sarhat	Residual mechanical response of recycled aggregate concrete after exposure to elevated temperatures	75	Cylindrical	D 100mm, H 200mm	NSC	250-750℃	1h	NA	Air cooling	NA	NA	Riverbed gravel Limestone Recycled Concrete Aggregate	CEM I	0.54	-	-	NA	30 days	0
Vieira	Post-fire residual mechanical properties of concrete made with recycled concrete coarse aggregates	76	Cubic	150mm	NSC	400-800℃	1h	ISO-834	Air cooling	NA	4 days	Recycled Concrete Aggregate	CEM II	0,43 - 0,49	-	-	NA	49 days	0
Zhao	Residual compressive response of concrete produced with both coarse and fine recycled concrete aggregates after thermal exposure	77	Beam	100x100x300mm	NSC	200-800℃	3h	12 ℃/min	Air cooling	Air re-curing	30 days	Recycled Concrete Aggregate	CEM I	0.45	-	-	NA	150 days	0
Laneyrie	Influence of recycled coarse aggregates on normal and high performance concrete subjected to elevated temperatures	78	Cylindrical	D 110mm, H 220mm	NSC, HSC	150-750℃	2h	0,5 ℃/min	NA	NA	NA	Recycled Concrete Aggregate	CEM I	0,6 0,3	-	-	NA	90 days	0
Khan	Behaviour and residual strength prediction of recycled aggregates concrete exposed to elevated temperatures	79	Cylindrical	D 100mm, H 200mm	NSC	250-900℃	1h	5 ℃/min	NA	NA	NA	Recycled Concrete Aggregate	CEM I	0.43	-	-	NA	28 days	0
Xiao	Residual compressive and flexural strength of a recycled aggregate concrete following elevated temperatures	80	Cubic	150mm	NSC	200-800℃	2h	ISO-834	Air cooling	NA	NA	Siliceous	CEM I	0.43	-	-	NA	42 days	0
Kou	Residue strength, water absorption and pore size distributions of recycled aggregate concrete after exposure to elevated temperatures	81	Cubic	100mm	NSC	300-800℃	4h	5 ℃/min	NA	NA	NA	Recycled Concrete Aggregate	CEM I	0.5	Ground blasted slag	-	NA	90 days	0
Gales	Fire performance of sustainable recycled concrete aggregates: mechanical properties at elevated temperatures and current research needs	82	Cubic	100mm	NSC	500℃	2h	2 ℃/min	NA	NA	NA	Recycled Concrete Aggregate	CEM I	NA	Ground blasted slag	-	NA	NA	0
Martins	The effect of high temperature on the residual mechanical performance of concrete made with recycled ceramic coarse aggregates	83	Cubic	150mm	NSC	200-600℃	1h	1,5 - 2,5 ℃/min	NA	NA	NA	Recycled Ceramic Aggregate	CEM II	0.52	-	-	NA	91 days	0
Hachemi	Performance of concrete containing crushed brick aggregate exposed to different fire temperatures	84	Cubic	100mm	NSC, HSC	150-900℃	1h	3 ℃/min	Air cooling	NA	NA	Recycled Ceramic Aggregate	CEM II	0,6 0,42 0,27	-	-	NA	30 days	0
Yüksel	Influence of high temperature on the properties of concretes made with industrial by-products as fine aggregate replacement	85	NA	NA	NSC	800℃	1h	6,7 ℃/min	Air cooling	NA	NA	Riverbed gravel	CEM I	0.48	Fly ash	PP	NA	90 days	0
Xing	Influence of the nature of aggregates on the behaviour of concrete subjected to elevated temperature	86	Cylindrical	D 110mm, H 220mm	NSC, HSC	150-750℃	1h	1 ℃/min	Air cooling	NA	NA	Silico-calcareous Siliceous Calcareous	CEM I	0,6 0,3	-	-	NA	90 days	0
Phan	Effects of test conditions and mixture proportions on behavior of high-strength concrete exposed to high temperatures	90	Cylindrical	D 100mm, H 200mm	HSC	100-600℃	1-5h	5 ℃/min	NA	NA	NA	Limestone	CEM I	0,57 0,33 0,22	SF	-	NA	400 days	0
Zega	Recycled concrete made with different natural coarse aggregates exposed to high temperature	91	Cylindrical	D 150mm, H 300mm	NSC	500℃	1h	NA	NA	NA	NA	Recycled Concrete Aggregate	CEM I	0,7 0,4	-	-	NA	140 days	0
Zega	Recycled concrete exposed to high temperature	92	Cylindrical	D 150mm, H 300mm	NSC	500℃	1h	NA	NA	NA	NA	Recycled Concrete Aggregate	CEM I	0,7 0,55 0,4	-	-	NA	140 days	0
Nadeem	The performance of Fly ash and Metakaolin concrete at elevated temperatures	93	Cylindrical	D 100mm, H 200mm	HSC	200-800℃	3-4h	5 ℃/min	Air cooling Water cooling	NA	NA	Crushed granite	CEM I	0.3	Fly ash Metakaolin	-	NA	180 days	0
Tanyildizi	The effect of high temperature on compressive strength and splitting tensile strength of structural lightweight concrete containing fly ash	94	Cubic	100mm	NSC	200-800℃	1h	NA	Air cooling	NA	NA	Scoria	CEM I	0.77	Fly ash	-	NA	28 days	0
Pathak	Properties of self-compacting-concrete containing fly ash subjected to elevated temperatures	95	Cubic	150mm	NSC	100-300℃	1h	1 ℃/min	NA	NA	NA	NA	CEM I	0,42 0,4 0,38	Fly ash	-	0,77-2,42%	91 days	0
Demirel	Effect of elevated temperature on the mechanical properties of concrete produced with finely ground pumice and silica fume	96	Cubic	100mm	NSC	400-800℃	1h	2,5 ℃/min	Air cooling	NA	7 days	Riverbed gravel	CEM I	0.5	SF	-	NA	28 days	0
Behnood	Effects of silica fume addition and water to cement ratio on the properties of high-strength concrete after exposure to high temperatures	97	Cylindrical	D 102mm, H 204mm	HSC	100-600℃	3h	3 ℃/min	Air cooling	NA	NA	Limestone	CEM I	0,4 0,35 0,3	SF	-	NA	NA	0
Li	Effects of elevated temperatures on properties of concrete containing ground granulated blast furnace slag as cementitious material	98	Cylindrical	D 100mm, H 200mm	NSC	150-700℃	4-6h	5 ℃/min	Air cooling	NA	NA	NA	CEM I	0.41	Ground blasted slag	-	NA	90 days	0
Sadrmomtazi	Residual strength and microstructure of fiber reinforced self-compacting concrete exposed to high temperatures	100	Cubic	150mm	NSC	200-600℃	2h	5 ℃/min	Air cooling	NA	NA	NA	CEM I	0.38	Fly ash	-	NA	NA	0
Ahmad	Effect of high temperature on mechanical properties of concrete containing admixtures	103	Cubic	100mm	NSC	200-600℃	1h	5-10 ℃/min	Air cooling	Air re-curing	1 day	Riverbed gravel	CEM I	0.54	-	-	NA	28 days	0
Yermak	Influence of steel and/or polypropylene fibres on the behaviour of concrete at high temperature: Spalling, transfer and mechanical properties	105	Cylindrical	D 150mm, H 300mm	NSC	300-900℃	1-2h	ISO-834 1 ℃/min	NA	NA	NA	Limestone Siliceous-calcareous	CEM I	0.38	-	PP Steel	NA	90 days	0
Poon	Compressive behavior of fiber reinforced high-performance concrete subjected to elevated temperatures	106	Cylindrical	D 100mm, H 200mm	HSC	600-800℃	1h	2,5 ℃/min	Air cooling	NA	NA	Crushed granite	CEM I	0.29	SF Metakaolin	PP Steel	NA	56 days	0
Behnood	Comparison of compressive and splitting tensile strength of high-strength concrete with and without polypropylene fibers heated to high temperatures	107	Cylindrical	D 102mm, H 204mm	HSC	100-600℃	3h	3 ℃/min	Air cooling	NA	NA	Limestone	CEM I	0,4 0,35 0,3	SF	PP	2,2-2,5%	NA	0
Eidan	Residual mechanical properties of polypropylene fiber-reinforced concrete after heating	108	Cylindrical	D 100mm, H 200mm	HSC	100-600℃	2h 30min	6 ℃/min	Air cooling	NA	NA	Limestone	CEM V	0.3	-	PP	NA	28 days	0
Serrano	Analysis of fire resistance of concrete with polypropylene or steel fibers	109	Cylindrical	D 100mm, H 200mm	NSC	400℃	1h	NA	NA	NA	NA	Riverbed gravel	CEM II	0.5	-	PP Steel	NA	28 days	0
Akca	Deterioration and recovery of FRC after high temperature exposure	110	Cubic	150mm	NSC	1000℃	0	ISO-834	Air cooling	Air re-curing Water re-curing	28-90 days	NA	CEM I	0.45	Air entraining agent	PP Steel	NA	90 days	0
Sideris	Performance of thermally damaged fibre reinforced concretes	111	Cubic	100mm	NSC, HSC	100-700℃	1h	5 ℃/min	Air cooling	Air re-curing	2 days	Crushed granite	CEM I	0,55 0,3	SF Fly ash	PP Steel	NA	120 days	0
Dügenci	Experimental research for the effect of high temperature on the mechanical properties of steel fiber-reinforced concrete	112	Cylindrical	NA	NSC	900-1200℃	6h	NA	Air cooling	NA	NA	NA	CEM I	0.6	-	Steel	NA	7 days 28 days 90 days	0
Moghadam	Effects of steel and glass fibers on mechanical and durability properties of concrete exposed to high temperatures	113	Cubic	NA	NSC	100-800℃	NA	1,66-3,61 ℃/min	Air cooling	NA	NA	Calcareous	CEM II	0.5	-	Steel Glass	NA	42 days	0
Chromá	Concrete rehydration after heating to temperatures of up to 1200 °C	115	Beam	40x40x160mm	NSC	200-1200℃	2h	5 ℃/min	NA	Air re-curing Water re-curing	60 days	NA	CEM I	0.45	-	-	0.15	28 days	0
Chan	Effect of high temperature and cooling regimes on the compressive strength and pore properties of high performance concrete	116	Cubic	NA	NSC, HSC	800-1100℃	1h	5-7 ℃/min	Air cooling Water cooling	NA	NA	NA	CEM I	0,8 0,5	SF Fly ash	PP Steel	NA	90 days	0
Kim	An experimental study on the residual mechanical properties of fiber reinforced concrete with high temperature and load	123	Cylindrical	D 100mm, H 200mm	NSC	1000℃	1h	ISO-834	Air cooling	NA	NA	Crushed granite	CEM I	0,55 0,42 0,35	-	PP	NA	300 days	0-40%
